# Supplementary material for: Genomic and Post-Translational Modification Analysis of Leucine-Rich-Repeat Receptor-Like Kinases in Brassica rapa
Source: PLoS One. 2015 Nov 20;10(11):e0142255. doi: 10.1371/journal.pone.0142255 (PMC4654520; doi:10.1371/journal.pone.0142255)
Supplement: S2 Table — (A) RD and (B) non-RD type. (XLSX) [file pone.0142255.s008.xlsx]

## Sheet: a) BrLRR-RLK RD-kinases
S2 Table. Detailed information and characteristics of the identified BrLRR-RLK genes. (A) RD and (B) non-RD type.
BrLRR-RLK I.D	BrGene_ID	Chr	Group	At_Block	Atgene_ID	No of Introns	PI	aa length	MW(KDa)	Signal peptide	Transmembrane	Homologous Arabidopsis genes
BrLRR-RLK1	Bra011862	A01	X	No_block	AT4G39400.1	0	6.37	1194	129.99	1	Yes	BRASSINOSTEROID INSENSITIVE1 (BRI1)
BrLRR-RLK5	Bra011439	A01	II	U	AT4G33430.2	7	5.69	520	58.12	1	Yes	SOMATIC EMBRYOGENESIS RECEPTOR-LIKE KINASE 3 (SERK3)
BrLRR-RLK7	Bra011200	A01	II	U	AT4G30520.1	10	9.17	536	59.13	1	No	LRR-RLK family protein
BrLRR-RLK8	Bra011156	A01	I	U	AT4G29990.1	9	6.52	878	98.65	1	Yes	LRR-RLK family protein
BrLRR-RLK9	Bra011111	A01	I	U	AT4G29450.1	9	5.05	918	102.77	1	Yes	LRR-RLK family protein
BrLRR-RLK10	Bra011046	A01	XI	U	AT4G28650.1	1	6.47	1016	110.95	1	Yes	LRR-RLK family protein
BrLRR-RLK11	Bra011033	A01	XI	U	AT4G28490.1	1	6.67	753	82.51	1	No	HAESA
BrLRR-RLK13	Bra013446	A01	XI	U	AT4G20140.1	1	5.94	1082	119.02	1	No	GASSHO 1 (GSO1)
BrLRR-RLK14	Bra013451	A01	XI	U	AT4G20270.1	1	7.06	966	107.37	1	Yes	BARELY ANY MERISTEM 3 (BAM3)
BrLRR-RLK23	Bra033825	A01	I	M	AT3G46330.1	11	7.16	880	98.98	1	Yes	MATERNAL EFFECT EMBRYO ARREST 39 (MEE39)
BrLRR-RLK25	Bra031479	A01	II	D	AT1G60800.1	7	7.44	544	60.3	1	Yes	NSP-INTERACTING KINASE 3 (NIK3)
BrLRR-RLK26	Bra028342	A01	IX	F	AT3G23750.1	1	5.45	933	99.85	1	Yes	LRR-RLK family protein
BrLRR-RLK29	Bra038228	A01	XI	F	AT3G19700.1	1	7.63	970	107.7	1	Yes	HAIKU2 (IKU2)
BrLRR-RLK32	Bra021250	A01	I	Nil	Nil	15	6.81	910	101.15	1	Yes	LRR-RLK family protein
BrLRR-RLK34	Bra021579	A01	VIII-2	F	AT3G14840.2	21	6.42	1019	112.45	1	Yes	LRR-RLK family protein
BrLRR-RLK36	Bra021474	A01	XIII	F	AT3G02130.1	7	6.44	1554	170.68	1	No	TOADSTOOL 2 (TOAD2)
BrLRR-RLK40	Bra028386	A02	I	Nil	Nil	11	5.09	862	96.32	1	Yes	LRR-RLK family protein
BrLRR-RLK42	Bra028592	A02	II	R	AT5G10290.1	9	5.71	611	68.07	1	Yes	LRR-RLK family protein
BrLRR-RLK46	Bra020299	A02	I	W	AT5G59680.1	12	7.19	888	98.93	1	Yes	LRR-RLK family protein
BrLRR-RLK47	Bra020300	A02	I	W	AT5G59670.1	10	7.15	791	87.7	1	Yes	LRR-RLK family protein
BrLRR-RLK48	Bra020301	A02	I	W	AT5G59670.1	9	6.12	681	75.58	1	No	LRR-RLK family protein
BrLRR-RLK49	Bra020303	A02	I	W	AT5G59670.1	12	7.73	873	96.91	1	Yes	LRR-RLK family protein
BrLRR-RLK50	Bra020304	A02	I	W	AT5G59650.1	9	6.79	603	67.49	1	No	LRR-RLK family protein
BrLRR-RLK51	Bra022679	A02	X	W	AT5G53890.1	0	6.51	939	103.96	1	Yes	LRR-RLK family protein
BrLRR-RLK52	Bra033958	A02	VIII-2	C	AT1G56130.1	23	8.46	981	108.61	1	Yes	LRR-RLK family protein
BrLRR-RLK53	Bra038316	A02	XIII	E	AT1G69270.1	0	7.26	515	57.29	1	Yes	RECEPTOR-LIKE PROTEIN KINASE 1 (RPK1)
BrLRR-RLK54	Bra007907	A02	VIII-2	C	AT1G56130.1	22	6.71	1027	113.42	1	Yes	LRR-RLK family protein
BrLRR-RLK55	Bra007908	A02	VIII-2	C	AT1G56130.1	12	7.78	698	76.91	1	No	LRR-RLK family protein
BrLRR-RLK56	Bra007909	A02	VIII-2	C	AT1G56130.1	23	7.48	1013	111.06	1	Yes	LRR-RLK family protein
BrLRR-RLK57	Bra008027	A02	X	E	AT1G72300.1	0	6.42	1077	119.11	1	Yes	PSY1 RECEPTOR
BrLRR-RLK59	Bra008427	A02	VIII-1	E	AT1G79620.1	21	5.53	1465	160.45	1	No	LRR-RLK family protein
BrLRR-RLK60	Bra008505	A02	XI	X	AT5G63930.1	1	7.42	1089	118.86	1	Yes	LRR-RLK family protein
BrLRR-RLK63	Bra026610	A02	X	K	AT2G02220.1	0	6.32	943	105.03	1	Yes	PHYTOSULFOKIN RECEPTOR 1 (PSKR1)
BrLRR-RLK64	Bra026631	A02	IX	Nil	AT2G01820.1	2	6.75	916	99	1	Yes	LRR-RLK family protein
BrLRR-RLK67	Bra020518	A02	XI	Q	AT5G25930.1	2	6.79	973	108.44	1	Yes	LRR-RLK family protein
BrLRR-RLK69	Bra005660	A03	VIII-1	S	AT5G37450.1	11	6.71	786	86.8	1	Yes	LRR-RLK family protein
BrLRR-RLK70	Bra005661	A03	VIII-1	R	AT5G01950.1	12	8.27	796	88.88	1	Yes	LRR-RLK family protein
BrLRR-RLK74	Bra006335	A03	II	R	AT5G16000.1	10	6.69	679	75.39	1	Yes	NSP-INTERACTING KINASE 1 (NIK1)
BrLRR-RLK81	Bra022870	A03	XI	J	AT2G31880.1	0	9.81	645	71.59	1	Yes	SUPPRESSOR OF BIR1 1 (SOBIR1)
BrLRR-RLK82	Bra023017	A03	XIII	J	AT2G35620.1	10	5.06	539	58.66	2	Yes	FEI2
BrLRR-RLK84	Bra023094	A03	I	J	AT2G37050.3	13	6	933	103.39	1	Yes	LRR-RLK family protein
BrLRR-RLK86	Bra000592	A03	VIII-1	W	AT5G49760.1	14	7.67	826	90.77	1	Yes	LRR-RLK family protein
BrLRR-RLK87	Bra000657	A03	XI	P	AT4G08850.1	1	6.31	1028	113.58	2	No	LRR-RLK family protein
BrLRR-RLK90	Bra001566	A03	VIII-2	F	AT3G14840.2	20	6.32	985	108.38	1	Yes	LRR-RLK family protein
BrLRR-RLK91	Bra001567	A03	VIII-2	F	AT3G14840.2	22	7.05	1015	111.87	1	Yes	LRR-RLK family protein
BrLRR-RLK93	Bra001827	A03	I	F	AT3G21340.1	12	6.28	898	100.06	1	Yes	LRR-RLK family protein
BrLRR-RLK95	Bra013136	A03	II	No_block	AT2G13790.1	6	6.02	578	64.76	2	No	SOMATIC EMBRYOGENESIS RECEPTOR-LIKE KINASE 4 (SERK4)
BrLRR-RLK96	Bra013083	A03	XIV	H	AT2G16250.1	3	8.56	868	94.41	1	Yes	LRR-RLK family protein
BrLRR-RLK97	Bra012952	A03	XI	X	AT5G61480.1	1	7.24	1016	111.18	1	Yes	LRR-RLK family protein
BrLRR-RLK98	Bra012925	A03	XI	M	AT3G49670.1	1	6.32	993	108.44	1	Yes	BARELY ANY MERISTEM 2 (BAM2)
BrLRR-RLK99	Bra038810	A03	XI	U	AT4G20270.1	1	6.97	844	93.68	1	No	BARELY ANY MERISTEM 3 (BAM3)
BrLRR-RLK101	Bra024158	A03	I	U	AT4G29180.2	10	5.65	903	100.3	1	Yes	ROOT HAIR SPECIFIC 16 (RHS16)
BrLRR-RLK102	Bra024069	A03	II	U	AT4G30520.1	10	6.86	636	69.82	1	Yes	LRR-RLK family protein
BrLRR-RLK103	Bra037006	A03	II	U	AT4G33430.2	5	5.9	479	53.51	1	No	SOMATIC EMBRYOGENESIS RECEPTOR-LIKE KINASE 3 (SERK3)
BrLRR-RLK104	Bra036977	A03	IX	Nil	Nil	3	5.7	788	88.19	1	No	LRR-RLK family protein
BrLRR-RLK105	Bra017606	A03	IX	Nil	Nil	2	5.19	717	79.91	1	No	LRR-RLK family protein
BrLRR-RLK108	Bra032133	A04	II	I	AT2G23950.1	9	7.47	637	69.94	1	Yes	LRR-RLK family protein
BrLRR-RLK109	Bra032128	A04	II	No_block	AT2G13790.1	5	5.4	487	54.52	0	No	SOMATIC EMBRYOGENESIS RECEPTOR-LIKE KINASE 4 (SERK4)
BrLRR-RLK110	Bra032125	A04	II	No_block	AT2G13790.1	8	6.8	537	60.09	1	Yes	SOMATIC EMBRYOGENESIS RECEPTOR-LIKE KINASE 4 (SERK4)
BrLRR-RLK111	Bra032115	A04	VII	I	AT2G24230.1	0	5.35	851	94.07	1	Yes	LRR-RLK family protein
BrLRR-RLK112	Bra032058	A04	XI	U	AT4G23250.1	11	7.31	1404	158.36	2	Yes	CYSTEINE-RICH RLK (RECEPTOR-LIKE PROTEIN KINASE) 17 (CRK17)
BrLRR-RLK116	Bra035657	A04	I	No_block	AT2G28990.1	18	6.36	1564	175.14	2	Yes	LRR-RLK family protein
BrLRR-RLK117	Bra021758	A04	XI	J	AT2G31880.1	0	10.41	635	70.67	1	Yes	SUPPRESSOR OF BIR1 1 (SOBIR1)
BrLRR-RLK118	Bra021759	A04	XI	J	AT2G31880.1	0	10	637	70.3	1	Yes	SUPPRESSOR OF BIR1 1 (SOBIR1)
BrLRR-RLK119	Bra021831	A04	XI	J	AT2G33170.1	1	7.8	1123	123.82	2	Yes	LRR-RLK family protein
BrLRR-RLK120	Bra017307	A04	XIII	J	AT2G35620.1	12	5.18	588	64.07	1	No	FEI2
BrLRR-RLK126	Bra005220	A05	I	J	AT2G37050.3	9	6.72	948	105.6	1	Yes	Kinase
BrLRR-RLK127	Bra005319	A05	XIII	J	AT2G35620.1	9	5.14	490	54.09	0	Yes	FEI2
BrLRR-RLK130	Bra018468	A05	XI	A	AT1G09970.2	1	5.01	966	106.3	1	Yes	LRR XI-23
BrLRR-RLK133	Bra038124	A05	VIII-2	C	AT1G53430.1	21	5.59	1019	112.99	1	Yes	LRR-RLK family protein
BrLRR-RLK134	Bra030411	A05	I	C	AT1G51890.1	9	5.24	718	80.11	1	No	LRR-RLK family protein
BrLRR-RLK135	Bra030412	A05	I	C	AT1G51860.1	12	6.41	890	98.93	1	Yes	LRR-RLK family protein
BrLRR-RLK136	Bra030414	A05	I	C	AT1G51850.1	11	7.28	859	95.9	1	Yes	LRR-RLK family protein
BrLRR-RLK137	Bra030416	A05	I	C	AT1G51800.1	11	6.52	895	99.56	1	Yes	LRR-RLK family protein
BrLRR-RLK140	Bra034404	A05	XI	B	AT1G35710.1	1	9.12	912	100.98	1	No	kinase
BrLRR-RLK141	Bra034446	A05	XI	B	AT1G34110.1	1	7.32	1095	119.42	1	Yes	LRR-RLK family protein
BrLRR-RLK142	Bra031276	A05	I	No_block	AT2G04300.1	12	6.03	822	91.81	1	Yes	LRR-RLK family protein
BrLRR-RLK145	Bra027302	A05	VIII-2	F	AT3G14840.2	17	6.52	938	103.77	1	Yes	LRR-RLK family protein
BrLRR-RLK146	Bra027306	A05	VIII-2	F	AT3G14840.2	19	6.25	893	98.22	1	Yes	LRR-RLK family protein
BrLRR-RLK147	Bra027307	A05	VIII-2	F	AT3G14840.2	22	6.32	1011	111	1	Yes	LRR-RLK family protein
BrLRR-RLK149	Bra034681	A05	X	F	AT3G13380.1	0	6.51	1088	118.96	1	Yes	BRI1-LIKE 3 (BRL3)
BrLRR-RLK153	Bra018935	A06	I	C	AT1G51890.1	11	5.82	864	97.3	1	Yes	LRR-RLK family protein
BrLRR-RLK154	Bra018933	A06	I	C	AT1G51805.1	12	6.39	873	97.14	1	Yes	LRR-RLK family protein
BrLRR-RLK155	Bra018693	A06	VIII-2	A	AT1G07650.2	22	9.11	1000	111.18	1	Yes	LRR-RLK family protein
BrLRR-RLK156	Bra019971	A06	XI	A	AT1G09970.2	1	5.9	964	106.41	1	Yes	LRR XI-23
BrLRR-RLK161	Bra025988	A06	XI	A	AT1G17230.1	2	5.94	1110	122.26	1	Yes	LRR-RLK family protein
BrLRR-RLK162	Bra025951	A06	XI	A	AT1G17750.1	3	6.39	1785	195.16	2	Yes	PEP1 RECEPTOR 2 (PEPR2)
BrLRR-RLK166	Bra018213	A06	I	M	AT3G46340.1	12	5.37	846	94.29	1	Yes	LRR-RLK family protein
BrLRR-RLK167	Bra019608	A06	I	M	AT3G46340.1	13	6.22	858	95.55	1	Yes	LRR-RLK family protein
BrLRR-RLK168	Bra038656	A06	II	X	AT5G63710.1	8	6.7	579	64.66	1	No	LRR-RLK family protein
BrLRR-RLK169	Bra024369	A06	II	X	AT5G65240.2	8	4.87	562	62.88	1	Yes	kinase
BrLRR-RLK170	Bra024413	A06	XI	X	AT5G65700.1	1	6.11	997	108.72	1	Yes	BARELY ANY MERISTEM 1 (BAM1)
BrLRR-RLK171	Bra009869	A06	XI	Q	AT5G25930.1	1	5.09	1006	111.54	1	Yes	LRR-RLK family protein
BrLRR-RLK172	Bra009871	A06	XI	Q	AT5G25930.1	1	7.2	904	101.16	1	Yes	LRR-RLK family protein
BrLRR-RLK173	Bra010067	A06	XIII	X	AT5G62230.1	15	6.61	702	77.86	1	Yes	ERECTA-LIKE 1 (ERL1)
BrLRR-RLK174	Bra010115	A06	XIII	X	AT5G62710.1	11	5.82	584	65.17	2	No	LRR-RLK family protein
BrLRR-RLK175	Bra037463	A06	I	No_block	AT5G48740.1	15	8.53	899	100.37	1	Yes	LRR-RLK family protein
BrLRR-RLK178	Bra025145	A06	II	No_block	AT3G25560.3	7	7.07	537	60.17	1	Yes	NSP-INTERACTING KINASE 2 (NIK2)
BrLRR-RLK180	Bra024840	A06	X	K	AT2G01950.1	0	6.68	1134	124.2	1	Yes	VASCULAR HIGHWAY 1 (VH1)
BrLRR-RLK181	Bra024852	A06	IX	Nil	Nil	2	5.77	870	94.32	1	Yes	LRR-RLK family protein
BrLRR-RLK182	Bra024858	A06	IX	K	AT2G01820.1	1	6.56	949	102.53	1	Yes	LRR-RLK family protein
BrLRR-RLK186	Bra025056	A06	II	V	AT5G45780.1	10	6.92	615	68.62	1	Yes	LRR-RLK family protein
BrLRR-RLK187	Bra025113	A06	XI	V	AT5G44700.1	1	5.94	1240	135.56	1	Yes	GASSHO 2 (GSO2)
BrLRR-RLK188	Bra033670	A06	VIII-2	C	AT1G56140.1	23	7.8	1015	112.12	1	Yes	LRR-RLK family protein
BrLRR-RLK189	Bra033615	A06	X	No_block	AT4G39400.1	0	6.74	1194	130.38	1	Yes	BRASSINOSTEROID INSENSITIVE1 (BRI1)
BrLRR-RLK190	Bra033611	A06	XIV	No_block	AT4G39270.1	5	9.97	796	86.94	1	Yes	LRR-RLK family protein
BrLRR-RLK191	Bra014998	A07	XI	F	AT3G24240.1	1	5.01	1133	123.19	1	Yes	LRR-RLK family protein
BrLRR-RLK192	Bra014977	A07	IX	F	AT3G23750.1	1	5.36	911	98.68	1	Yes	LRR-RLK family protein
BrLRR-RLK193	Bra030174	A07	VIII-2	B	AT1G29740.1	22	6.58	956	106.07	1	Yes	kinase
BrLRR-RLK195	Bra030168	A07	VIII-2	B	AT1G29720.1	17	7.54	841	93.23	1	No	kinase
BrLRR-RLK196	Bra030167	A07	VIII-2	B	AT1G29720.1	18	6.95	974	108.34	1	Yes	kinase
BrLRR-RLK197	Bra030166	A07	VIII-2	B	AT1G29720.1	12	7.56	725	80.18	1	No	LRR-RLK family protein
BrLRR-RLK198	Bra030098	A07	XI	B	AT1G28440.1	1	4.85	998	108.91	1	Yes	HAESA-LIKE 1 (HSL1)
BrLRR-RLK199	Bra012495	A07	IX	B	AT1G24650.1	1	6.58	889	96.59	1	Yes	LRR-RLK family protein
BrLRR-RLK200	Bra012171	A07	I	H	AT2G19210.1	10	6.6	857	95.74	1	Yes	LRR-RLK family protein
BrLRR-RLK201	Bra012169	A07	I	H	AT2G19190.1	0	6.56	763	86.17	1	No	LRR-RLK family protein
BrLRR-RLK207	Bra003333	A07	VIII-2	C	AT1G56145.2	22	7.46	1004	109.9	1	Yes	LRR-RLK family protein
BrLRR-RLK208	Bra003858	A07	XI	E	AT1G73080.1	1	6.89	882	96.6	1	No	PEP1 RECEPTOR 1 (PEPR1)
BrLRR-RLK210	Bra003889	A07	XI	E	AT1G72180.1	2	7.81	966	106.4	1	Yes	LRR-RLK family protein
BrLRR-RLK211	Bra003911	A07	II	E	AT1G71830.1	7	5.48	571	63.16	1	Yes	SOMATIC EMBRYOGENESIS RECEPTOR-LIKE KINASE 1 (SERK1)
BrLRR-RLK212	Bra004149	A07	IX	E	AT1G66150.1	1	6.22	943	102.38	1	Yes	TRANSMEMBRANE KINASE-LIKE 1 (TMK1)
BrLRR-RLK215	Bra004249	A07	I	E	AT1G67720.1	11	7.86	912	101.66	1	No	LRR-RLK family protein
BrLRR-RLK217	Bra016112	A07	II	E	AT1G71830.1	8	5.17	607	67.12	1	Yes	SOMATIC EMBRYOGENESIS RECEPTOR-LIKE KINASE 1 (SERK1)
BrLRR-RLK218	Bra016081	A07	XI	E	AT1G72180.1	2	6.6	973	107.61	1	Yes	LRR-RLK family protein
BrLRR-RLK219	Bra016068	A07	X	E	AT1G72300.1	0	6.23	1087	121.12	2	No	PSY1 RECEPTOR PSY1R
BrLRR-RLK220	Bra015917	A07	X	E	AT1G74360.1	0	7.13	1084	119.38	1	No	LRR-RLK family protein
BrLRR-RLK222	Bra015812	A07	XI	E	AT1G75820.1	1	6.44	760	83.54	1	No	FLOWER DEVELOPMENT 5 (FLO5)
BrLRR-RLK224	Bra030813	A08	VIII-2	C	AT1G56140.1	23	7.77	1050	115.17	1	Yes	LRR-RLK family protein
BrLRR-RLK225	Bra030815	A08	VIII-2	C	AT1G56140.1	22	6.96	1025	112.43	1	Yes	LRR-RLK family protein
BrLRR-RLK226	Bra030846	A08	X	C	AT1G55610.1	0	6.89	1165	126.75	1	Yes	BRI1-LIKE 1 (BRL1)
BrLRR-RLK233	Bra020928	A08	XI	U	AT4G20270.1	1	6.97	844	93.71	1	No	BARELY ANY MERISTEM 3 (BAM3)
BrLRR-RLK234	Bra020918	A08	I	U	AT4G20450.1	10	6.56	650	71.93	1	No	LRR-RLK family protein
BrLRR-RLK236	Bra034562	A08	II	U	AT4G33430.2	8	5.4	566	62.83	1	Yes	SOMATIC EMBRYOGENESIS RECEPTOR-LIKE KINASE 3 (SERK3)
BrLRR-RLK237	Bra010684	A08	X	No_block	AT4G39400.1	1	6.74	1174	128.33	1	Yes	BRASSINOSTEROID INSENSITIVE1 (BRI1)
BrLRR-RLK238	Bra010817	A08	VIII-2	B	AT1G29720.1	13	8.31	758	84.32	1	Yes	LRR-RLK family protein
BrLRR-RLK239	Bra010867	A08	XI	B	AT1G28440.1	1	4.79	999	108.52	1	Yes	HAESA-LIKE 1 (HSL1)
BrLRR-RLK240	Bra030734	A08	XI	A	AT1G08590.1	0	6.48	1021	112.9	1	Yes	CLAVATA1 (CLV1)
BrLRR-RLK241	Bra030622	A08	I	A	AT1G05700.1	16	6.65	951	105.55	1	Yes	LRR-RLK family protein
BrLRR-RLK243	Bra036154	A09	XI	No_block	AT5G48940.1	1	5.15	1127	121.99	1	Yes	LRR-RLK family protein
BrLRR-RLK244	Bra035884	A09	XIII	X	AT5G62710.1	11	6.57	602	67.13	1	Yes	LRR-RLK family protein
BrLRR-RLK246	Bra037825	A09	XI	X	AT5G65710.1	1	5.14	989	109.09	1	Yes	HAESA-LIKE 2 (HSL2)
BrLRR-RLK249	Bra027053	A09	VIII-1	W	AT5G49760.1	12	6.51	797	87.69	1	Yes	LRR-RLK family protein
BrLRR-RLK250	Bra027054	A09	VIII-1	W	AT5G49760.1	17	5.9	915	100.5	1	Yes	LRR-RLK family protein
BrLRR-RLK252	Bra032909	A09	XI	B	AT1G28440.1	1	4.96	994	109	1	Yes	HAESA-LIKE 1 (HSL1)
BrLRR-RLK253	Bra027581	A09	II	O	AT4G00970.1	9	8.45	1091	123.88	1	No	CYSTEINE-RICH RLK 41 (CRK41)
BrLRR-RLK256	Bra032332	A09	VIII-2	B	AT1G29720.1	20	6.51	954	106.15	1	Yes	kinase
BrLRR-RLK257	Bra032331	A09	VIII-2	B	AT1G29720.1	12	6.31	708	78.42	0	No	LRR-RLK family protein
BrLRR-RLK258	Bra032313	A09	IX	K	AT2G01820.1	2	6.79	899	97.1	1	No	LRR-RLK family protein
BrLRR-RLK261	Bra036791	A09	VI	N	AT3G51560.1	5	7.18	1994	222.23	2	No	LRR-RLK family protein
BrLRR-RLK263	Bra007015	A09	VIII-1	N	AT3G53590.1	19	7.85	1007	111.95	1	No	LRR-RLK family protein
BrLRR-RLK267	Bra007759	A09	XIII	I	AT2G26330.1	24	6.37	987	108.18	1	Yes	QUANTITATIVE RESISTANCE TO PLECTOSPHAERELLA 1 (QRP1)
BrLRR-RLK269	Bra031693	A09	XI	A	AT1G09970.2	1	6	973	107.27	1	Yes	LRR XI-23
BrLRR-RLK270	Bra031584	A09	I	A	AT1G07560.1	12	6.09	870	96.71	1	Yes	LRR-RLK family protein
BrLRR-RLK271	Bra032522	A09	XI	A	AT1G04210.1	8	5.69	1082	121.3	0	No	LRR-RLK family protein
BrLRR-RLK272	Bra037952	A10	VIII-1	W	AT5G49760.1	18	5.86	940	103.04	1	Yes	LRR-RLK family protein
BrLRR-RLK273	Bra015587	A10	I	No_block	AT2G14510.1	11	7.35	846	95.28	1	Yes	LRR-RLK family protein
BrLRR-RLK274	Bra015533	A10	VIII-1	A	AT1G06840.1	19	7.49	949	105.13	1	Yes	LRR-RLK family protein
BrLRR-RLK275	Bra015449	A10	I	A	AT1G05700.1	14	7.37	1227	137.67	2	No	LRR-RLK family protein
BrLRR-RLK276	Bra015295	A10	XI	A	AT1G04210.1	10	5.44	1116	125.14	0	No	LRR-RLK family protein
BrLRR-RLK278	Bra003026	A10	X	W	AT5G53890.1	0	6.56	999	110.05	1	Yes	LRR-RLK family protein
BrLRR-RLK280	Bra002543	A10	I	W	AT5G59680.1	8	6.08	597	66.93	1	No	LRR-RLK family protein
BrLRR-RLK282	Bra002305	A10	XII	R	AT5G20480.1	1	6.76	1031	113.03	1	Yes	EF-TU RECEPTOR
BrLRR-RLK283	Bra001971	A10	XIV	H	AT2G16250.1	2	8.55	908	98.46	1	Yes	LRR-RLK family protein
BrLRR-RLK285	Bra008659	A10	II	R	AT5G16000.1	7	7.42	634	70.22	1	Yes	NSP-INTERACTING KINASE 1 (NIK1)
BrLRR-RLK291	Bra009277	A10	X	R	AT5G07280.1	0	6.58	1233	133.26	1	Yes	EXTRA SPOROGENOUS CELLS (EXS)
BrLRR-RLK292	Bra009287	A10	XIII	R	AT5G07180.1	22	6.58	936	102.28	1	Yes	ERECTA 2 (ERL2)
BrLRR-RLK293	Bra009289	A10	VI	R	AT5G07140.1	8	5.32	1041	114.18	1	No	LRR-RLK family protein
BrLRR-RLK294	Bra041056	Scaffold000431	II	No_block	AT2G13790.1	7	5.17	517	57.16	1	Yes	SOMATIC EMBRYOGENESIS RECEPTOR-LIKE KINASE 4 (SERK4)
BrLRR-RLK296	Bra040495	Scaffold000212	XI	W	AT5G49660.1	2	7.7	1111	123.8	0	No	LRR-RLK family protein
BrLRR-RLK297	Bra035966	Scaffold000111	VIII-2	C	AT1G56140.1	23	7.49	1016	111.31	1	Yes	LRR-RLK family protein
BrLRR-RLK301	Bra039525	Scaffold000167	XI	V	AT5G44700.1	1	5.36	1243	135.62	1	Yes	GASSHO 2 (GSO2)

## Sheet: b) BrLRR-RLK non-RD-kinases
BrLRR-RLK I.D	BrGene_ID	Chr	Group	At_Block	Atgene_ID	No of Introns	PI	aa length	MW(KDa)	Signal peptide	Transmembrane	Homologous Arabidopsis genes
BrLRR-RLK2	Bra011747	A01	III	U	AT4G37250.1	1	7.57	761	82.65	1	Yes	LRR-RLK family protein
BrLRR-RLK3	Bra011668	A01	VII	U	AT4G36180.1	2	6.47	1125	122.93	1	Yes	LRR-RLK family protein
BrLRR-RLK4	Bra011508	A01	III	U	AT4G34220.1	1	7.63	746	81.15	1	Yes	LRR-RLK family protein
BrLRR-RLK6	Bra011255	A01	III	U	AT4G31250.1	5	8.31	1194	133.94	3	No	LRR-RLK family protein
BrLRR-RLK12	Bra013336	A01	VI	U	AT4G18640.1	10	6.39	660	74.31	1	Yes	MORPHOGENESIS OF ROOT HAIR 1 (MRH1)
BrLRR-RLK15	Bra013471	A01	VI	U	AT4G20790.1	1	7.38	516	59.04	1	Yes	LRR-RLK family protein
BrLRR-RLK16	Bra013485	A01	III	U	AT4G20940.1	2	6.02	1035	111.66	1	No	LRR-RLK family protein
BrLRR-RLK17	Bra013591	A01	V	U	AT4G22130.1	12	6.88	706	76.42	1	Yes	STRUBBELIG-RECEPTOR FAMILY 8 (SRF8)
BrLRR-RLK18	Bra013636	A01	IV	U	AT4G22730.1	2	6.46	687	75.48	1	Yes	LRR-RLK family protein
BrLRR-RLK19	Bra013728	A01	III	U	AT4G23740.1	9	5.89	935	104.01	1	No	LRR-RLK family protein
BrLRR-RLK20	Bra026468	A01	III	Q	AT5G24100.1	1	8.07	621	69.05	1	Yes	LRR-RLK family protein
BrLRR-RLK21	Bra026425	A01	XI	U	AT4G26540.1	1	5.86	922	100.05	1	No	LRR-RLK family protein
BrLRR-RLK22	Bra038911	A01	III	N	AT3G51740.1	1	8.56	805	86.98	1	Yes	INFLORESCENCE MERISTEM RECEPTOR-LIKE KINASE 2 (IMK2)
BrLRR-RLK24	Bra031492	A01	III	D	AT1G60630.1	1	8.16	644	71.15	1	Yes	LRR-RLK family protein
BrLRR-RLK27	Bra028264	A01	IV	W	AT5G51560.1	3	7.16	677	74.07	1	Yes	LRR-RLK family protein
BrLRR-RLK28	Bra038255	A01	III	F	AT3G20190.1	3	6.97	777	86.82	2	No	LRR-RLK family protein
BrLRR-RLK30	Bra021289	A01	XII	M	AT3G47570.1	2	7.74	925	101.42	1	No	LRR-RLK family protein
BrLRR-RLK31	Bra021277	A01	III	F	AT3G17840.1	1	5.33	632	68.12	1	Yes	Receptor Like Kinase 902
BrLRR-RLK33	Bra021083	A01	III	No_block	AT3G42880.1	1	8.15	600	66.79	1	No	LRR-RLK family protein
BrLRR-RLK35	Bra021551	A01	V	F	AT3G14350.1	15	6.4	723	77.8	1	Yes	STRUBBELIG-RECEPTOR FAMILY 7 (SRF7)
BrLRR-RLK37	Bra021408	A01	III	F	AT3G02880.1	2	7.76	609	65.57	1	Yes	LRR-RLK family protein
BrLRR-RLK38	Bra034204	A01	V	O	AT4G03390.1	14	5.93	767	84.07	1	Yes	STRUBBELIG-RECEPTOR FAMILY 3 (SRF3)
BrLRR-RLK39	Bra040054	A01	III	F	AT3G08680.1	2	7.79	638	69.27	1	No	LRR-RLK family protein
BrLRR-RLK41	Bra028489	A02	VI	S	AT5G41180.1	11	6.56	643	72.47	1	Yes	LRR-RLK family protein
BrLRR-RLK43	Bra028916	A02	VII	R	AT5G01890.1	1	6.66	690	73.97	1	No	LRR-RLK family protein
BrLRR-RLK44	Bra023574	A02	III	R	AT5G16590.1	2	8.33	613	65.9	1	Yes	Leucine Rich Repeat1
BrLRR-RLK45	Bra020122	A02	III	R	AT5G20690.1	1	8.59	633	69.84	1	Yes	LRR-RLK family protein
BrLRR-RLK58	Bra008034	A02	III	E	AT1G72460.1	1	5.55	615	67.5	1	Yes	LRR-RLK family protein
BrLRR-RLK61	Bra021993	A02	VI	V	AT5G45840.2	11	6.03	672	75.41	1	No	LRR-RLK family protein
BrLRR-RLK62	Bra022032	A02	XII	V	AT5G46330.1	2	7.04	1107	121.44	1	Yes	FLAGELLIN-SENSITIVE 2 (FLS2)
BrLRR-RLK65	Bra033046	A02	X	Nil	AT3G28450.2	0	5.99	574	63.5	1	No	LRR-RLK family protein
BrLRR-RLK66	Bra020705	A02	X	V	AT5G48380.1	1	7.47	552	60.94	1	No	BAK1-INTERACTING RECEPTOR-LIKE KINASE 1 (BIR1)
BrLRR-RLK68	Bra031975	A02	VI	F	AT3G03770.1	7	8.37	779	86.1	1	Yes	LRR-RLK family protein
BrLRR-RLK71	Bra005913	A03	V	R	AT5G06820.1	15	8.28	733	81.06	1	Yes	STRUBBELIG-RECEPTOR FAMILY 2 (SRF2)
BrLRR-RLK72	Bra006043	A03	III	R	AT5G10020.1	2	6.29	1035	112.88	1	Yes	LRR-RLK family protein
BrLRR-RLK73	Bra006243	A03	VI	R	AT5G14210.1	6	8.01	718	79.25	1	No	LRR-RLK family protein
BrLRR-RLK75	Bra006560	A03	XII	R	AT5G20480.1	1	6.08	1032	113.01	1	Yes	EF-TU RECEPTOR (EFR)
BrLRR-RLK76	Bra006717	A03	XII	M	AT3G47090.1	1	6.93	992	108.99	1	No	LRR-RLK family protein
BrLRR-RLK77	Bra006774	A03	III	W	AT5G58300.1	2	7.89	650	71.38	1	Yes	LRR-RLK family protein
BrLRR-RLK78	Bra006781	A03	VII	W	AT5G58150.1	0	7.18	773	83.96	1	Yes	LRR-RLK family protein
BrLRR-RLK79	Bra029075	A03	III	W	AT5G53320.1	1	7.88	598	66.33	1	Yes	LRR-RLK family protein
BrLRR-RLK80	Bra029191	A03	XII	M	AT3G47090.1	2	6.32	971	106.79	1	Yes	LRR-RLK family protein
BrLRR-RLK83	Bra023075	A03	III	J	AT2G36570.1	1	6.32	674	73.33	1	Yes	LRR-RLK family protein
BrLRR-RLK85	Bra000555	A03	XI	I	AT2G25790.1	1	6.03	956	106.53	1	No	LRR-RLK family protein
BrLRR-RLK88	Bra000827	A03	V	O	AT4G03390.1	14	6.37	762	83.72	1	Yes	STRUBBELIG-RECEPTOR FAMILY 3 (SRF3)
BrLRR-RLK89	Bra001089	A03	VI	F	AT3G03770.1	6	8.83	796	88.19	1	Yes	LRR-RLK family protein
BrLRR-RLK92	Bra001779	A03	III	F	AT3G20190.1	2	8.33	681	76.33	2	No	LRR-RLK family protein
BrLRR-RLK94	Bra013247	A03	III	F	AT3G24660.1	1	6.51	673	72.92	1	Yes	TRANSMEMBRANE KINASE-LIKE 1 (TMKL1)
BrLRR-RLK100	Bra038800	A03	VI	U	AT4G20790.1	1	7.76	517	59.46	1	Yes	LRR-RLK family protein
BrLRR-RLK106	Bra014708	A04	III	N	AT3G56100.1	2	8.8	787	85.19	1	Yes	MERISTEMATIC RECEPTOR-LIKE KINASE (MRLK)
BrLRR-RLK107	Bra032175	A04	III	I	AT2G23300.1	1	6.26	766	83.19	1	Yes	LRR-RLK family protein
BrLRR-RLK113	Bra034311	A04	III	I	AT2G26730.1	1	7.81	657	70.99	1	Yes	LRR-RLK family protein
BrLRR-RLK114	Bra035695	A04	XII	M	AT3G47090.1	1	8.47	999	109.85	1	Yes	LRR-RLK family protein
BrLRR-RLK115	Bra035694	A04	XII	M	AT3G47090.1	1	8.47	1002	110.19	1	Yes	LRR-RLK family protein
BrLRR-RLK121	Bra016916	A04	X	J	AT2G41820.1	1	6.13	888	96.93	1	Yes	LRR-RLK family protein
BrLRR-RLK122	Bra016885	A04	III	J	AT2G42290.1	1	6.87	625	68.49	1	No	LRR-RLK family protein
BrLRR-RLK123	Bra040315	A04	IV	J	AT2G45340.1	3	7.61	693	75.42	1	Yes	LRR-RLK family protein
BrLRR-RLK124	Bra004652	A05	X	J	AT2G41820.1	1	6.07	890	97.2	1	Yes	LRR-RLK family protein
BrLRR-RLK125	Bra004902	A05	IV	J	AT2G45340.1	3	7.42	690	75.39	1	Yes	LRR-RLK family protein
BrLRR-RLK128	Bra005562	A05	XII	Nil	Nil	1	8.29	1026	112.76	1	Yes	LRR-RLK family protein
BrLRR-RLK129	Bra005563	A05	XII	Nil	Nil	1	8.13	963	105.37	1	No	LRR-RLK family protein
BrLRR-RLK131	Bra018488	A05	XII	M	AT3G47570.1	5	7.82	495	54.15	0	No	LRR-RLK family protein
BrLRR-RLK132	Bra037076	A05	XII	M	AT3G47090.1	1	8.53	1011	111.49	1	Yes	LRR-RLK family protein
BrLRR-RLK138	Bra030417	A05	I	C	AT1G51790.1	9	5.15	851	93.8	1	No	kinase
BrLRR-RLK139	Bra030482	A05	III	C	AT1G50610.1	2	7.99	686	76.92	1	Yes	LRR-RLK family protein
BrLRR-RLK143	Bra022422	A05	XII	M	AT3G47090.1	1	8.16	1006	111.42	1	Yes	LRR-RLK family protein
BrLRR-RLK144	Bra022250	A05	III	F	AT3G17840.1	1	6.01	631	68.06	1	Yes	Receptor Like Kinase902
BrLRR-RLK148	Bra027347	A05	V	F	AT3G14350.1	15	6.87	723	78.29	1	Yes	STRUBBELIG-RECEPTOR FAMILY 7 (SRF7)
BrLRR-RLK150	Bra034709	A05	V	F	AT3G13065.1	13	7.03	648	70.93	1	No	STRUBBELIG-RECEPTOR FAMILY 4 (SRF4)
BrLRR-RLK151	Bra040609	A05	III	R	AT5G16590.1	2	8.15	623	66.47	1	Yes	LRR-RLK family protein
BrLRR-RLK152	Bra039687	A06	V	C	AT1G53730.2	11	6.3	719	78.1	1	Yes	STRUBBELIG-RECEPTOR FAMILY 6 (SRF6)
BrLRR-RLK157	Bra019897	A06	III	A	AT1G10850.1	1	8.09	662	72.6	1	Yes	LRR-RLK family protein
BrLRR-RLK158	Bra019878	A06	V	A	AT1G11130.1	13	9.47	715	78.36	1	Yes	STRUBBELIG-RECEPTOR FAMILY 9 (SRF-9)
BrLRR-RLK159	Bra019768	A06	VII	A	AT1G12460.1	1	5.17	890	97.02	1	Yes	LRR-RLK family protein
BrLRR-RLK160	Bra026223	A06	VI	A	AT1G14390.1	4	9.46	729	80.01	1	Yes	LRR-RLK family protein
BrLRR-RLK163	Bra018128	A06	XII	M	AT3G47090.1	0	6.98	1040	114.85	1	Yes	LRR-RLK family protein
BrLRR-RLK164	Bra018164	A06	XII	M	AT3G47110.1	2	7.29	1022	111.65	1	Yes	LRR-RLK family protein
BrLRR-RLK165	Bra018165	A06	XII	M	AT3G47570.1	5	8.46	748	82.1	1	Yes	LRR-RLK family protein
BrLRR-RLK176	Bra025334	A06	X	L	AT3G28450.1	0	6.58	594	65.67	1	Yes	LRR-RLK family protein
BrLRR-RLK177	Bra025319	A06	VII	L	AT3G28040.1	1	7.86	1011	110.88	1	Yes	LRR-RLK family protein
BrLRR-RLK179	Bra024807	A06	VI	K	AT2G02780.1	6	8.36	740	81.39	1	Yes	LRR-RLK family protein
BrLRR-RLK183	Bra024897	A06	III	No_block	AT2G01210.1	1	5.96	710	77.65	1	Yes	LRR-RLK family protein
BrLRR-RLK184	Bra025049	A06	VI	V	AT5G45840.2	10	5.87	645	72.55	1	Yes	LRR-RLK family protein
BrLRR-RLK185	Bra025053	A06	VII	V	AT5G45800.1	1	10.21	663	73.87	1	Yes	MATERNAL EFFECT EMBRYO ARREST 62 (MEE62)
BrLRR-RLK194	Bra030170	A07	VIII-2	B	AT1G29740.1	15	5.46	766	84.73	1	Yes	kinase
BrLRR-RLK202	Bra012148	A07	III	X	AT5G67280.1	2	7.92	739	80.28	1	Yes	Receptor Like Kinase
BrLRR-RLK203	Bra012141	A07	III	X	AT5G67200.1	1	7.87	684	74.57	1	Yes	LRR-RLK family protein
BrLRR-RLK204	Bra012045	A07	III	I	AT2G26730.1	2	8.7	631	68.28	1	Yes	LRR-RLK family protein
BrLRR-RLK205	Bra012036	A07	III	I	AT2G27060.1	2	5.94	952	102.82	1	Yes	LRR-RLK family protein
BrLRR-RLK206	Bra003227	A07	III	N	AT3G56100.1	2	8.65	750	80.79	2	No	MERISTEMATIC RECEPTOR-LIKE KINASE (MRLK)
BrLRR-RLK209	Bra003880	A07	III	E	AT1G72460.1	1	6.16	652	71.48	1	Yes	LRR-RLK family protein
BrLRR-RLK213	Bra004191	A07	III	E	AT1G66830.1	1	9.15	669	74.32	1	No	LRR-RLK family protein
BrLRR-RLK214	Bra004229	A07	III	E	AT1G67510.1	1	6.67	716	76.59	1	Yes	LRR-RLK family protein
BrLRR-RLK216	Bra016244	A07	X	E	AT1G69990.1	0	6.69	596	65.33	1	Yes	LRR-RLK family protein
BrLRR-RLK221	Bra015829	A07	VII	E	AT1G75640.1	0	8.22	1138	123.25	1	Yes	LRR-RLK family protein
BrLRR-RLK223	Bra035080	A07	V	E	AT1G78980.1	8	8.08	554	60.62	1	Yes	STRUBBELIG-RECEPTOR FAMILY 5 (SRF5)
BrLRR-RLK227	Bra030923	A08	V	C	AT1G53730.2	14	6.51	716	77.65	1	Yes	STRUBBELIG-RECEPTOR FAMILY 6 (SRF6)
BrLRR-RLK228	Bra014257	A08	III	C	AT1G50610.1	2	7.11	661	74.49	1	Yes	LRR-RLK family protein
BrLRR-RLK229	Bra014140	A08	III	C	AT1G48480.1	1	8.96	638	69.06	1	Yes	RECEPTOR-LIKE KINASE 1 (RKL1)
BrLRR-RLK230	Bra036751	A08	X	B	AT1G34420.1	4	6.74	1101	121.11	2	No	LRR-RLK family protein
BrLRR-RLK231	Bra035538	A08	III	S	AT5G35390.1	1	8.52	699	77.63	2	Yes	LRR-RLK family protein
BrLRR-RLK232	Bra035231	A08	I	Nil	Nil	14	6.94	844	94.09	1	Yes	LRR-RLK family protein
BrLRR-RLK235	Bra020876	A08	III	U	AT4G20940.1	2	6.25	1033	111.47	1	No	LRR-RLK family protein
BrLRR-RLK242	Bra039063	A09	VII	L	AT3G28040.1	1	7.94	1014	110.94	1	Yes	LRR-RLK family protein
BrLRR-RLK245	Bra035846	A09	VI	X	AT5G63410.1	5	8.46	676	75.79	1	Yes	LRR-RLK family protein
BrLRR-RLK247	Bra027751	A09	III	No_block	AT1G64210.1	1	8.88	584	64.99	1	Yes	LRR-RLK family protein
BrLRR-RLK248	Bra027640	A09	VI	D	AT1G63430.2	9	7.56	548	60.87	1	Yes	LRR-RLK family protein
BrLRR-RLK251	Bra027938	A09	XII	M	AT3G47570.1	2	6.72	979	107.01	1	Yes	LRR-RLK family protein
BrLRR-RLK254	Bra027572	A09	XII	M	AT3G47090.1	1	7.63	1010	110.7	1	Yes	LRR-RLK family protein
BrLRR-RLK255	Bra017563	A09	XII	V	AT5G46330.1	4	5.6	1235	135.11	1	Yes	FLAGELLIN-SENSITIVE 2 (FLS2)
BrLRR-RLK259	Bra024761	A09	III	B	AT1G25320.1	1	6.17	696	75.71	1	Yes	LRR-RLK family protein
BrLRR-RLK260	Bra024650	A09	X	B	AT1G27190.1	0	6.66	598	64.85	1	Yes	LRR-RLK family protein
BrLRR-RLK262	Bra036778	A09	XII	M	AT3G47090.1	1	7.85	1029	112.91	1	Yes	LRR-RLK family protein
BrLRR-RLK264	Bra007219	A09	XI	Nil	Nil	1	4.83	300	33.05	0	Yes	LRR-RLK family protein
BrLRR-RLK265	Bra007241	A09	VII	N	AT3G56370.1	1	6.81	959	102.89	1	Yes	LRR-RLK family protein
BrLRR-RLK266	Bra007256	A09	XII	M	AT3G47090.1	2	5.91	959	105.69	1	Yes	LRR-RLK family protein
BrLRR-RLK268	Bra039232	A09	XII	I	AT2G24130.1	1	6.94	992	109.41	1	Yes	LRR-RLK family protein
BrLRR-RLK277	Bra015204	A10	XII	M	AT3G47090.1	1	7.42	1008	110.64	1	Yes	LRR-RLK family protein
BrLRR-RLK279	Bra002855	A10	XI	W	AT5G56040.2	1	5.83	1087	118.57	1	Yes	LRR-RLK family protein
BrLRR-RLK281	Bra002321	A10	III	R	AT5G20690.1	1	8.16	648	71.24	1	Yes	LRR-RLK family protein
BrLRR-RLK284	Bra008611	A10	III	R	AT5G16590.1	2	8.45	617	66.28	2	Yes	Leucine Rich Repeat1
BrLRR-RLK286	Bra008773	A10	VI	R	AT5G14210.1	5	8.39	699	76.81	1	Yes	LRR-RLK family protein
BrLRR-RLK287	Bra009064	A10	III	R	AT5G10020.1	2	6.36	1052	113.95	1	Yes	LRR-RLK family protein
BrLRR-RLK288	Bra009091	A10	III	R	AT5G05160.1	1	7.27	624	69.21	1	Yes	LRR-RLK family protein
BrLRR-RLK289	Bra009231	A10	V	R	AT5G06820.1	9	9.62	677	75.01	1	Yes	STRUBBELIG-RECEPTOR FAMILY 2 (SRF2)
BrLRR-RLK290	Bra009240	A10	XI	R	AT5G06940.1	1	7.19	860	93.8	1	Yes	LRR-RLK family protein
BrLRR-RLK295	Bra040816	Scaffold000268	III	G	AT2G07040.1	3	8.69	619	69.41	1	Yes	POLLEN RECEPTOR-LIKE KINASE 2 (PRK2)
BrLRR-RLK298	Bra034951	Scaffold000100	III	No_block	AT3G42880.1	1	7.4	629	70.01	1	Yes	LRR-RLK family protein
BrLRR-RLK299	Bra039367	Scaffold000164	V	F	AT3G13065.1	19	8.51	1050	115.95	2	No	STRUBBELIG-RECEPTOR FAMILY 4 (SRF4 )
BrLRR-RLK300	Bra039836	Scaffold000178	III	U	AT4G34220.1	1	7.78	717	78.79	1	Yes	LRR-RLK family protein
BrLRR-RLK302	Bra039531	Scaffold000167	XII	Nil	Nil	1	8.33	967	105.75	1	No	LRR-RLK family protein
BrLRR-RLK303	Bra039532	Scaffold000167	XII	Nil	Nil	1	8.06	959	104.8	1	No	LRR-RLK family protein
