# Supplementary material for: Genomic and Post-Translational Modification Analysis of Leucine-Rich-Repeat Receptor-Like Kinases in Brassica rapa
Source: PLoS One. 2015 Nov 20;10(11):e0142255. doi: 10.1371/journal.pone.0142255 (PMC4654520; doi:10.1371/journal.pone.0142255)
Supplement: S5 Table — (A) Biological process, (B) molecular function and (C) cellular localization. (XLSX) [file pone.0142255.s011.xlsx]

## Sheet: A) Biological process 
S5 Table. Gene Ontology of the 303 BrLRR-RLK genes. (A) Biological process, (B) molecular function and (C) cellular localization.
Accession No	Function	No of genes
GO:0006468	protein phosphorylation	222
GO:0007169	transmembrane receptor protein tyrosine kinase signaling pathway	153
GO:0016310	phosphorylation	232
GO:0006464	cellular protein modification process	222
GO:0007167	enzyme linked receptor protein signaling pathway	159
GO:0006796	phosphate-containing compound metabolic process	232
GO:0044267	cellular protein metabolic process	222
GO:0036211	protein modification process	222
GO:0044699	single-organism process	219
GO:0050896	response to stimulus	202
GO:0009987	cellular process	249
GO:0044763	single-organism cellular process	199
GO:0007165	signal transduction	186
GO:0050794	regulation of cellular process	189
GO:0050789	regulation of biological process	199
GO:0006952	defense response	58
GO:0007166	cell surface receptor signaling pathway	159
GO:0032502	developmental process	106
GO:0044260	cellular macromolecule metabolic process	226
GO:0006950	response to stress	70
GO:0006793	phosphorus metabolic process	232
GO:0044767	single-organism developmental process	100
GO:0019538	protein metabolic process	222
GO:0048856	anatomical structure development	106
GO:0043412	macromolecule modification	222
GO:0007275	multicellular organismal development	96
GO:0065007	biological regulation	207
GO:0007154	cell communication	190
GO:0051716	cellular response to stimulus	190
GO:0044700	single organism signaling	188
GO:0044237	cellular metabolic process	239
GO:0010033	response to organic substance	73
GO:0043170	macromolecule metabolic process	226
GO:0051707	response to other organism	70
GO:0048513	organ development	91
GO:0044238	primary metabolic process	229
GO:0009607	response to biotic stimulus	70
GO:0009617	response to bacterium	50
GO:0009791	post-embryonic development	71
GO:0002237	response to molecule of bacterial origin	36
GO:0048443	stamen development	44
GO:0008152	metabolic process	242
GO:0044707	single-multicellular organism process	98
GO:0003006	developmental process involved in reproduction	73
GO:0010103	stomatal complex morphogenesis	33
GO:0009653	anatomical structure morphogenesis	75
GO:0010075	regulation of meristem growth	32
GO:0048731	system development	92
GO:0071704	organic substance metabolic process	229
GO:0042221	response to chemical stimulus	74
GO:0048827	phyllome development	54
GO:0048367	shoot system development	63
GO:0010016	shoot system morphogenesis	44
GO:0051704	multi-organism process	80
GO:0023052	signaling	188
GO:0048437	floral organ development	53
GO:1901700	response to oxygen-containing compound	42
GO:0009886	post-embryonic morphogenesis	42
GO:0009888	tissue development	79
GO:0048589	developmental growth	49
GO:0016049	cell growth	29
GO:0016043	cellular component organization	66
GO:0040007	growth	52
GO:0031347	regulation of defense response	31
GO:0045087	innate immune response	34
GO:0048638	regulation of developmental growth	41
GO:0022414	reproductive process	73
GO:0071555	cell wall organization	29
GO:0032501	multicellular organismal process	105
GO:0050793	regulation of developmental process	57
GO:0048466	androecium development	44
GO:0048507	meristem development	43
GO:0010073	meristem maintenance	34
GO:0048509	regulation of meristem development	33
GO:0043067	regulation of programmed cell death	21
GO:0009932	cell tip growth	24
GO:0006612	protein targeting to membrane	20
GO:0010363	regulation of plant-type hypersensitive response	20
GO:0010200	response to chitin	20
GO:0071840	cellular component organization or biogenesis	71
GO:0010374	stomatal complex development	33
GO:0035266	meristem growth	32
GO:0048608	reproductive structure development	63
GO:0042742	defense response to bacterium	19
GO:2000026	regulation of multicellular organismal development	46
GO:0008544	epidermis development	53
GO:0009664	plant-type cell wall organization	19
GO:0080134	regulation of response to stress	31
GO:0009908	flower development	58
GO:0048588	developmental cell growth	27
GO:0044765	single-organism transport	51
GO:0060560	developmental growth involved in morphogenesis	27
GO:0071554	cell wall organization or biogenesis	34
GO:0007389	pattern specification process	26
GO:0009719	response to endogenous stimulus	38
GO:0010941	regulation of cell death	28
GO:0051239	regulation of multicellular organismal process	55
GO:0048569	post-embryonic organ development	54
GO:0009725	response to hormone stimulus	33
GO:0048767	root hair elongation	16
GO:0048438	floral whorl development	49
GO:0000165	MAPK cascade	15
GO:0009755	hormone-mediated signaling pathway	27
GO:0006955	immune response	34
GO:0009626	plant-type hypersensitive response	20
GO:0071669	plant-type cell wall organization or biogenesis	19
GO:0040008	regulation of growth	43
GO:0008219	cell death	28
GO:0000003	reproduction	73
GO:1901576	organic substance biosynthetic process	56
GO:0048583	regulation of response to stimulus	34
GO:0045229	external encapsulating structure organization	29
GO:0031348	negative regulation of defense response	14
GO:0048519	negative regulation of biological process	34
GO:0050832	defense response to fungus	14
GO:0002376	immune system process	43
GO:0012501	programmed cell death	21
GO:0030154	cell differentiation	38
GO:0048765	root hair cell differentiation	20
GO:0000271	polysaccharide biosynthetic process	18
GO:0009825	multidimensional cell growth	13
GO:0043481	anthocyanin accumulation in tissues in response to UV light	13
GO:0043069	negative regulation of programmed cell death	13
GO:0009627	systemic acquired resistance	16
GO:0045088	regulation of innate immune response	20
GO:0033554	cellular response to stress	26
GO:0048653	anther development	16
GO:0009860	pollen tube growth	11
GO:0009826	unidimensional cell growth	24
GO:0005976	polysaccharide metabolic process	23
GO:0009058	biosynthetic process	58
GO:0080135	regulation of cellular response to stress	20
GO:0010243	response to organonitrogen compound	20
GO:0006605	protein targeting	20
GO:0090150	establishment of protein localization to membrane	20
GO:0048869	cellular developmental process	38
GO:0010817	regulation of hormone levels	26
GO:0060548	negative regulation of cell death	17
GO:0009814	defense response, incompatible interaction	20
GO:0009620	response to fungus	18
GO:0061458	reproductive system development	63
GO:0048610	cellular process involved in reproduction	19
GO:0009790	embryo development	16
GO:0006857	oligopeptide transport	11
GO:0002679	respiratory burst involved in defense response	11
GO:0043588	skin development	53
GO:0048316	seed development	16
GO:0043900	regulation of multi-organism process	14
GO:0006810	transport	51
GO:0048366	leaf development	15
GO:0009059	macromolecule biosynthetic process	29
GO:0010014	meristem initiation	14
GO:0000902	cell morphogenesis	25
GO:1901362	organic cyclic compound biosynthetic process	26
GO:0009855	determination of bilateral symmetry	10
GO:0009742	brassinosteroid mediated signaling pathway	10
GO:0007020	microtubule nucleation	10
GO:1901701	cellular response to oxygen-containing compound	28
GO:2000241	regulation of reproductive process	20
GO:0065008	regulation of biological quality	31
GO:0044710	single-organism metabolic process	39
GO:0035556	intracellular signal transduction	19
GO:0044249	cellular biosynthetic process	41
GO:0010015	root morphogenesis	26
GO:0002252	immune effector process	18
GO:0048229	gametophyte development	17
GO:0007243	intracellular protein kinase cascade	15
GO:0050776	regulation of immune response	20
GO:0032870	cellular response to hormone stimulus	27
GO:0009887	organ morphogenesis	15
GO:0009793	embryo development ending in seed dormancy	13
GO:0034050	host programmed cell death induced by symbiont	20
GO:0000226	microtubule cytoskeleton organization	13
GO:0080092	regulation of pollen tube growth	9
GO:0048580	regulation of post-embryonic development	15
GO:0071310	cellular response to organic substance	34
GO:0009863	salicylic acid mediated signaling pathway	12
GO:0016265	death	28
GO:0016051	carbohydrate biosynthetic process	18
GO:0010053	root epidermal cell differentiation	21
GO:0061024	membrane organization	23
GO:0009741	response to brassinosteroid stimulus	13
GO:0048585	negative regulation of response to stimulus	14
GO:0071702	organic substance transport	34
GO:0048764	trichoblast maturation	20
GO:1900140	regulation of seedling development	10
GO:0009611	response to wounding	8
GO:0007178	transmembrane receptor protein serine/threonine kinase signaling pathway	8
GO:0009697	salicylic acid biosynthetic process	8
GO:0061025	membrane fusion	8
GO:0009862	systemic acquired resistance, salicylic acid mediated signaling pathway	8
GO:0009926	auxin polar transport	8
GO:0005975	carbohydrate metabolic process	24
GO:0008361	regulation of cell size	8
GO:0009867	jasmonic acid mediated signaling pathway	8
GO:0009933	meristem structural organization	17
GO:0042545	cell wall modification	11
GO:0006865	amino acid transport	12
GO:0043479	pigment accumulation in tissues in response to UV light	13
GO:0072330	monocarboxylic acid biosynthetic process	13
GO:1901617	organic hydroxy compound biosynthetic process	13
GO:0048868	pollen tube development	11
GO:1901698	response to nitrogen compound	22
GO:0000904	cell morphogenesis involved in differentiation	11
GO:1901360	organic cyclic compound metabolic process	31
GO:0048468	cell development	31
GO:0097305	response to alcohol	20
GO:0045595	regulation of cell differentiation	15
GO:0090351	seedling development	14
GO:0048523	negative regulation of cellular process	19
GO:0072657	protein localization to membrane	20
GO:0019438	aromatic compound biosynthetic process	21
GO:0010051	xylem and phloem pattern formation	8
GO:0006886	intracellular protein transport	20
GO:0009555	pollen development	9
GO:0071705	nitrogen compound transport	16
GO:0010310	regulation of hydrogen peroxide metabolic process	7
GO:0016045	detection of bacterium	7
GO:0009832	plant-type cell wall biogenesis	7
GO:0070887	cellular response to chemical stimulus	34
GO:0033993	response to lipid	23
GO:0010431	seed maturation	7
GO:0032989	cellular component morphogenesis	25
GO:0048508	embryonic meristem development	11
GO:0045730	respiratory burst	11
GO:0015833	peptide transport	11
GO:0006725	cellular aromatic compound metabolic process	28
GO:0010154	fruit development	16
GO:0006996	organelle organization	15
GO:0014070	response to organic cyclic compound	26
GO:0009856	pollination	12
GO:0009628	response to abiotic stimulus	19
GO:0051234	establishment of localization	51
GO:0044723	single-organism carbohydrate metabolic process	19
GO:0052542	defense response by callose deposition	7
GO:0009409	response to cold	7
GO:0003002	regionalization	12
GO:0009605	response to external stimulus	24
GO:0046777	protein autophosphorylation	6
GO:0071367	cellular response to brassinosteroid stimulus	10
GO:0043401	steroid hormone mediated signaling pathway	10
GO:0010359	regulation of anion channel activity	6
GO:0042446	hormone biosynthetic process	12
GO:0009799	specification of symmetry	10
GO:0009411	response to UV	15
GO:0048364	root development	26
GO:0046907	intracellular transport	24
GO:0071407	cellular response to organic cyclic compound	23
GO:0009880	embryonic pattern specification	7
GO:0002682	regulation of immune system process	20
GO:0005982	starch metabolic process	7
GO:0071495	cellular response to endogenous stimulus	27
GO:0046394	carboxylic acid biosynthetic process	15
GO:0048518	positive regulation of biological process	18
GO:0022402	cell cycle process	6
GO:0007017	microtubule-based process	13
GO:0097306	cellular response to alcohol	15
GO:0007010	cytoskeleton organization	13
GO:0010769	regulation of cell morphogenesis involved in differentiation	9
GO:0051510	regulation of unidimensional cell growth	9
GO:0009553	embryo sac development	6
GO:0071446	cellular response to salicylic acid stimulus	12
GO:0009581	detection of external stimulus	8
GO:0009595	detection of biotic stimulus	8
GO:0051301	cell division	8
GO:0051179	localization	54
GO:0010054	trichoblast differentiation	21
GO:0009913	epidermal cell differentiation	21
GO:0009845	seed germination	7
GO:0042546	cell wall biogenesis	11
GO:0010224	response to UV-B	5
GO:0030968	endoplasmic reticulum unfolded protein response	5
GO:0009684	indoleacetic acid biosynthetic process	5
GO:0016126	sterol biosynthetic process	5
GO:0016132	brassinosteroid biosynthetic process	5
GO:0010072	primary shoot apical meristem specification	5
GO:0009738	abscisic acid mediated signaling pathway	5
GO:0051607	defense response to virus	7
GO:0006569	tryptophan catabolic process	5
GO:0009616	virus induced gene silencing	5
GO:0005983	starch catabolic process	5
GO:0007062	sister chromatid cohesion	5
GO:0009944	polarity specification of adaxial/abaxial axis	5
GO:0006499	N-terminal protein myristoylation	5
GO:0006084	acetyl-CoA metabolic process	5
GO:0048439	flower morphogenesis	5
GO:0055114	oxidation-reduction process	5
GO:0010150	leaf senescence	5
GO:0010162	seed dormancy process	5
GO:0034645	cellular macromolecule biosynthetic process	20
GO:0048469	cell maturation	20
GO:0009909	regulation of flower development	8
GO:0009753	response to jasmonic acid stimulus	10
GO:0044283	small molecule biosynthetic process	20
GO:0071395	cellular response to jasmonic acid stimulus	8
GO:0009696	salicylic acid metabolic process	8
GO:0060918	auxin transport	8
GO:0046165	alcohol biosynthetic process	5
GO:0006694	steroid biosynthetic process	5
GO:0032535	regulation of cellular component size	8
GO:0045491	xylan metabolic process	4
GO:0010468	regulation of gene expression	11
GO:0022603	regulation of anatomical structure morphogenesis	14
GO:0021700	developmental maturation	23
GO:0048532	anatomical structure arrangement	17
GO:0046942	carboxylic acid transport	12
GO:0043478	pigment accumulation in response to UV light	13
GO:0043480	pigment accumulation in tissues	13
GO:0032787	monocarboxylic acid metabolic process	13
GO:0006811	ion transport	22
GO:0071396	cellular response to lipid	18
GO:1901615	organic hydroxy compound metabolic process	13
GO:0001708	cell fate specification	5
GO:0000272	polysaccharide catabolic process	8
GO:0010467	gene expression	14
GO:0009733	response to auxin stimulus	5
GO:0051606	detection of stimulus	11
GO:0015031	protein transport	20
GO:0034613	cellular protein localization	20
GO:0044802	single-organism membrane organization	20
GO:0048609	multicellular organismal reproductive process	8
GO:0044702	single organism reproductive process	8
GO:0001558	regulation of cell growth	10
GO:0048449	floral organ formation	6
GO:2000377	regulation of reactive oxygen species metabolic process	7
GO:0042743	hydrogen peroxide metabolic process	7
GO:0006812	cation transport	9
GO:0009827	plant-type cell wall modification	4
GO:0009414	response to water deprivation	4
GO:0009965	leaf morphogenesis	4
GO:0006888	ER to Golgi vesicle-mediated transport	4
GO:0015824	proline transport	4
GO:0045492	xylan biosynthetic process	4
GO:0010413	glucuronoxylan metabolic process	4
GO:0006073	cellular glucan metabolic process	10
GO:0043090	amino acid import	4
GO:0044264	cellular polysaccharide metabolic process	14
GO:0042886	amide transport	11
GO:0019222	regulation of metabolic process	22
GO:0019752	carboxylic acid metabolic process	15
GO:0006820	anion transport	18
GO:0009737	response to abscisic acid stimulus	7
GO:0010227	floral organ abscission	5
GO:0044703	multi-organism reproductive process	12
GO:0009813	flavonoid biosynthetic process	6
GO:0044706	multi-multicellular organism process	12
GO:0052545	callose localization	7
GO:0009798	axis specification	7
GO:0009723	response to ethylene stimulus	5
GO:0009266	response to temperature stimulus	7
GO:0007049	cell cycle	6
GO:0031349	positive regulation of defense response	6
GO:0048582	positive regulation of post-embryonic development	6
GO:0090421	embryonic meristem initiation	6
GO:0044070	regulation of anion transport	6
GO:0032412	regulation of ion transmembrane transporter activity	6
GO:0006355	regulation of transcription, DNA-dependent	6
GO:0042445	hormone metabolic process	12
GO:0071383	cellular response to steroid hormone stimulus	10
GO:0031323	regulation of cellular metabolic process	14
GO:0009416	response to light stimulus	15
GO:0022622	root system development	26
GO:0051649	establishment of localization in cell	24
GO:0044262	cellular carbohydrate metabolic process	14
GO:0006979	response to oxidative stress	4
GO:0070727	cellular macromolecule localization	22
GO:0016053	organic acid biosynthetic process	15
GO:0033036	macromolecule localization	25
GO:0060284	regulation of cell development	9
GO:0022604	regulation of cell morphogenesis	9
GO:0051276	chromosome organization	8
GO:0044085	cellular component biogenesis	13
GO:0046483	heterocycle metabolic process	20
GO:0009751	response to salicylic acid stimulus	12
GO:0044042	glucan metabolic process	10
GO:0048441	petal development	5
GO:0030855	epithelial cell differentiation	21
GO:0060255	regulation of macromolecule metabolic process	13
GO:0030001	metal ion transport	5
GO:0009615	response to virus	7
GO:0023014	signal transduction by phosphorylation	3
GO:0010050	vegetative phase change	3
GO:0034976	response to endoplasmic reticulum stress	5
GO:0043687	post-translational protein modification	3
GO:0010204	defense response signaling pathway, resistance gene-independent	3
GO:0009630	gravitropism	3
GO:0006984	ER-nucleus signaling pathway	5
GO:0060862	negative regulation of floral organ abscission	3
GO:0010030	positive regulation of seed germination	3
GO:1901606	alpha-amino acid catabolic process	5
GO:0051567	histone H3-K9 methylation	3
GO:0048451	petal formation	3
GO:0010067	procambium histogenesis	3
GO:0009943	adaxial/abaxial axis specification	5
GO:0048453	sepal formation	3
GO:0010260	organ senescence	5
GO:0006182	cGMP biosynthetic process	3
GO:0009729	detection of brassinosteroid stimulus	3
GO:0010942	positive regulation of cell death	3
GO:0018377	protein myristoylation	5
GO:0010584	pollen exine formation	3
GO:0009934	regulation of meristem structural organization	3
GO:0009251	glucan catabolic process	5
GO:0009740	gibberellic acid mediated signaling pathway	3
GO:0002764	immune response-regulating signaling pathway	3
GO:0048825	cotyledon development	3
GO:0048657	anther wall tapetum cell differentiation	3
GO:0000041	transition metal ion transport	3
GO:0046218	indolalkylamine catabolic process	5
GO:0044247	cellular polysaccharide catabolic process	5
GO:0006498	N-terminal protein lipidation	5
GO:0016129	phytosteroid biosynthetic process	5
GO:0007059	chromosome segregation	5
GO:0000911	cytokinesis by cell plate formation	3
GO:0010268	brassinosteroid homeostasis	3
GO:0009846	pollen germination	3
GO:0030048	actin filament-based movement	3
GO:0009683	indoleacetic acid metabolic process	5
GO:0022611	dormancy process	5
GO:0008610	lipid biosynthetic process	6
GO:0052018	modulation by symbiont of RNA levels in host	5
GO:0071215	cellular response to abscisic acid stimulus	5
GO:0009074	aromatic amino acid family catabolic process	5
GO:0000024	maltose biosynthetic process	3
GO:0010564	regulation of cell cycle process	3
GO:0006995	cellular response to nitrogen starvation	3
GO:0006568	tryptophan metabolic process	5
GO:0016125	sterol metabolic process	5
GO:0048481	ovule development	3
GO:0009851	auxin biosynthetic process	5
GO:0006637	acyl-CoA metabolic process	5
GO:0045893	positive regulation of transcription, DNA-dependent	3
GO:2000034	regulation of seed maturation	3
GO:0010152	pollen maturation	3
GO:0042435	indole-containing compound biosynthetic process	5
GO:0034620	cellular response to unfolded protein	5
GO:0065001	specification of axis polarity	5
GO:0016131	brassinosteroid metabolic process	5
GO:0009911	positive regulation of flower development	3
GO:0048831	regulation of shoot system development	8
GO:0010383	cell wall polysaccharide metabolic process	6
GO:0044711	single-organism biosynthetic process	20
GO:0042430	indole-containing compound metabolic process	5
GO:0006066	alcohol metabolic process	5
GO:0010410	hemicellulose metabolic process	4
GO:0090066	regulation of anatomical structure size	8
GO:0042537	benzene-containing compound metabolic process	8
GO:0009914	hormone transport	8
GO:0008202	steroid metabolic process	5
GO:0015711	organic anion transport	12
GO:0015849	organic acid transport	12
GO:0043476	pigment accumulation	13
GO:0032504	multicellular organism reproduction	8
GO:0000023	maltose metabolic process	4
GO:0044036	cell wall macromolecule metabolic process	7
GO:1901575	organic substance catabolic process	13
GO:0045165	cell fate commitment	5
GO:0048522	positive regulation of cellular process	9
GO:0044281	small molecule metabolic process	23
GO:0016052	carbohydrate catabolic process	8
GO:0009057	macromolecule catabolic process	8
GO:0008283	cell proliferation	3
GO:0045184	establishment of protein localization	20
GO:0051094	positive regulation of developmental process	7
GO:0009718	anthocyanin-containing compound biosynthetic process	3
GO:0048645	organ formation	6
GO:0048444	floral organ morphogenesis	6
GO:0048646	anatomical structure formation involved in morphogenesis	7
GO:0051128	regulation of cellular component organization	10
GO:0034754	cellular hormone metabolic process	7
GO:0072593	reactive oxygen species metabolic process	7
GO:0051641	cellular localization	26
GO:0006629	lipid metabolic process	8
GO:0034641	cellular nitrogen compound metabolic process	18
GO:1901564	organonitrogen compound metabolic process	11
GO:0048193	Golgi vesicle transport	4
GO:0009415	response to water stimulus	4
GO:1901566	organonitrogen compound biosynthetic process	9
GO:0018130	heterocycle biosynthetic process	14
GO:0015804	neutral amino acid transport	4
GO:0070592	cell wall polysaccharide biosynthetic process	4
GO:0016482	cytoplasmic transport	4
GO:0044271	cellular nitrogen compound biosynthetic process	14
GO:0043436	oxoacid metabolic process	15
GO:0034637	cellular carbohydrate biosynthetic process	9
GO:0009838	abscission	5
GO:0009891	positive regulation of biosynthetic process	5
GO:0009812	flavonoid metabolic process	6
GO:0033037	polysaccharide localization	7
GO:0006342	chromatin silencing	2
GO:0048584	positive regulation of response to stimulus	6
GO:0034765	regulation of ion transmembrane transport	6
GO:0051240	positive regulation of multicellular organismal process	6
GO:2001141	regulation of RNA biosynthetic process	6
GO:0022898	regulation of transmembrane transporter activity	6
GO:2000112	regulation of cellular macromolecule biosynthetic process	6
GO:0048545	response to steroid hormone stimulus	10
GO:0006351	transcription, DNA-dependent	6
GO:0043269	regulation of ion transport	6
GO:0016192	vesicle-mediated transport	6
GO:0009889	regulation of biosynthetic process	9
GO:0009314	response to radiation	15
GO:0016458	gene silencing	4
GO:0010035	response to inorganic substance	4
GO:1901605	alpha-amino acid metabolic process	6
GO:0033692	cellular polysaccharide biosynthetic process	6
GO:0040029	regulation of gene expression, epigenetic	5
GO:0009744	response to sucrose stimulus	2
GO:0052541	plant-type cell wall cellulose metabolic process	2
GO:0000186	activation of MAPKK activity	2
GO:0008356	asymmetric cell division	2
GO:0009736	cytokinin mediated signaling pathway	2
GO:0009610	response to symbiotic fungus	2
GO:0052546	cell wall pectin metabolic process	2
GO:0010480	microsporocyte differentiation	2
GO:0007623	circadian rhythm	2
GO:0030003	cellular cation homeostasis	2
GO:0035196	production of miRNAs involved in gene silencing by miRNA	2
GO:0009963	positive regulation of flavonoid biosynthetic process	2
GO:0009873	ethylene mediated signaling pathway	2
GO:0007267	cell-cell signaling	2
GO:0009942	longitudinal axis specification	2
GO:0010089	xylem development	2
GO:0044242	cellular lipid catabolic process	2
GO:0009960	endosperm development	2
GO:0010102	lateral root morphogenesis	2
GO:0052544	defense response by callose deposition in cell wall	2
GO:0009556	microsporogenesis	2
GO:0010228	vegetative to reproductive phase transition of meristem	2
GO:0006412	translation	2
GO:0006898	receptor-mediated endocytosis	2
GO:0009945	radial axis specification	2
GO:0009691	cytokinin biosynthetic process	2
GO:0010267	production of ta-siRNAs involved in RNA interference	2
GO:0010048	vernalization response	2
GO:0070838	divalent metal ion transport	2
GO:0007030	Golgi organization	2
GO:0010305	leaf vascular tissue pattern formation	2
GO:0070918	production of small RNA involved in gene silencing by RNA	2
GO:0080090	regulation of primary metabolic process	11
GO:0048465	corolla development	5
GO:0060429	epithelium development	21
GO:0031047	gene silencing by RNA	3
GO:0009850	auxin metabolic process	5
GO:0051093	negative regulation of developmental process	3
GO:0009267	cellular response to starvation	3
GO:0009606	tropism	3
GO:0009629	response to gravity	3
GO:0010208	pollen wall assembly	3
GO:1902410	mitotic cytokinetic process	3
GO:0080050	regulation of seed development	3
GO:0043543	protein acylation	5
GO:0009063	cellular amino acid catabolic process	5
GO:0006928	cellular component movement	3
GO:0042402	cellular biogenic amine catabolic process	5
GO:0030029	actin filament-based process	3
GO:0016128	phytosteroid metabolic process	5
GO:0009962	regulation of flavonoid biosynthetic process	3
GO:0002218	activation of innate immune response	3
GO:0046068	cGMP metabolic process	3
GO:0006986	response to unfolded protein	5
GO:0035967	cellular response to topologically incorrect protein	5
GO:0009955	adaxial/abaxial pattern specification	5
GO:0035383	thioester metabolic process	5
GO:0051726	regulation of cell cycle	3
GO:0006732	coenzyme metabolic process	5
GO:0009720	detection of hormone stimulus	3
GO:0052249	modulation of RNA levels in other organism involved in symbiotic interaction	5
GO:0035670	plant-type ovary development	3
GO:0010029	regulation of seed germination	3
GO:0010065	primary meristem tissue development	3
GO:0006586	indolalkylamine metabolic process	5
GO:0051254	positive regulation of RNA metabolic process	3
GO:0052652	cyclic purine nucleotide metabolic process	3
GO:0043562	cellular response to nitrogen levels	3
GO:1901361	organic cyclic compound catabolic process	5
GO:0055088	lipid homeostasis	3
GO:0006497	protein lipidation	5
GO:0010628	positive regulation of gene expression	3
GO:0048447	sepal morphogenesis	3
GO:2000242	negative regulation of reproductive process	3
GO:0007568	aging	5
GO:0045488	pectin metabolic process	3
GO:0048446	petal morphogenesis	3
GO:0044275	cellular carbohydrate catabolic process	5
GO:0009152	purine ribonucleotide biosynthetic process	3
GO:0046351	disaccharide biosynthetic process	3
GO:0009072	aromatic amino acid family metabolic process	5
GO:2000243	positive regulation of reproductive process	3
GO:0048656	anther wall tapetum formation	3
GO:0034968	histone lysine methylation	3
GO:0031365	N-terminal protein amino acid modification	5
GO:0042436	indole-containing compound catabolic process	5
GO:0010557	positive regulation of macromolecule biosynthetic process	3
GO:0010476	gibberellin mediated signaling pathway	3
GO:0031328	positive regulation of cellular biosynthetic process	3
GO:0030243	cellulose metabolic process	3
GO:0044003	modification by symbiont of host morphology or physiology	5
GO:0060860	regulation of floral organ abscission	3
GO:0019439	aromatic compound catabolic process	5
GO:0006807	nitrogen compound metabolic process	20
GO:0035194	posttranscriptional gene silencing by RNA	3
GO:0009743	response to carbohydrate stimulus	3
GO:0031326	regulation of cellular biosynthetic process	6
GO:0051252	regulation of RNA metabolic process	6
GO:0016246	RNA interference	3
GO:0043473	pigmentation	13
GO:0005984	disaccharide metabolic process	4
GO:0016070	RNA metabolic process	9
GO:0009056	catabolic process	13
GO:0044248	cellular catabolic process	5
GO:0046148	pigment biosynthetic process	3
GO:0046283	anthocyanin-containing compound metabolic process	3
GO:0008104	protein localization	20
GO:0048563	post-embryonic organ morphogenesis	6
GO:0048878	chemical homeostasis	5
GO:0090304	nucleic acid metabolic process	10
GO:0044038	cell wall macromolecule biosynthetic process	4
GO:0006082	organic acid metabolic process	15
GO:0045814	negative regulation of gene expression, epigenetic	2
GO:0045892	negative regulation of transcription, DNA-dependent	2
GO:0034762	regulation of transmembrane transport	6
GO:0010556	regulation of macromolecule biosynthetic process	6
GO:0051049	regulation of transport	6
GO:0034220	ion transmembrane transport	6
GO:0032774	RNA biosynthetic process	6
GO:0032409	regulation of transporter activity	6
GO:0044255	cellular lipid metabolic process	3
GO:0006139	nucleobase-containing compound metabolic process	13
GO:0010629	negative regulation of gene expression	4
GO:2000603	regulation of secondary growth	2
GO:0048236	plant-type spore development	2
GO:0000160	phosphorelay signal transduction system	2
GO:0000578	embryonic axis specification	2
GO:0034285	response to disaccharide stimulus	2
GO:0043408	regulation of MAPK cascade	2
GO:0071368	cellular response to cytokinin stimulus	2
GO:0009956	radial pattern formation	2
GO:0006897	endocytosis	2
GO:0010101	post-embryonic root morphogenesis	2
GO:0052543	callose deposition in cell wall	2
GO:0052482	defense response by cell wall thickening	2
GO:0055080	cation homeostasis	2
GO:0006520	cellular amino acid metabolic process	6
GO:0010087	phloem or xylem histogenesis	2
GO:0006873	cellular ion homeostasis	2
GO:0009690	cytokinin metabolic process	2
GO:0035195	gene silencing by miRNA	2
GO:0071369	cellular response to ethylene stimulus	2
GO:0016042	lipid catabolic process	2
GO:0030422	production of siRNA involved in RNA interference	2
GO:0009608	response to symbiont	2
GO:0048511	rhythmic process	2
GO:0032147	activation of protein kinase activity	2
GO:0048527	lateral root development	2
GO:0042660	positive regulation of cell fate specification	1
GO:0072511	divalent inorganic cation transport	2
GO:0009893	positive regulation of metabolic process	7
GO:0031050	dsRNA fragmentation	2
GO:0010604	positive regulation of macromolecule metabolic process	5
GO:0009308	amine metabolic process	7
GO:0009312	oligosaccharide biosynthetic process	3
GO:0002253	activation of immune response	3
GO:0009190	cyclic nucleotide biosynthetic process	3
GO:0032506	cytokinetic process	3
GO:0048440	carpel development	3
GO:0071370	cellular response to gibberellin stimulus	3
GO:0051701	interaction with host	5
GO:0042594	response to starvation	3
GO:0045935	positive regulation of nucleobase-containing compound metabolic process	3
GO:0009150	purine ribonucleotide metabolic process	3
GO:0009593	detection of chemical stimulus	3
GO:0035966	response to topologically incorrect protein	5
GO:0044724	single-organism carbohydrate catabolic process	5
GO:0046700	heterocycle catabolic process	5
GO:0006576	cellular biogenic amine metabolic process	5
GO:0045089	positive regulation of innate immune response	3
GO:0031669	cellular response to nutrient levels	3
GO:0009726	detection of endogenous stimulus	3
GO:0048455	stamen formation	3
GO:0009260	ribonucleotide biosynthetic process	3
GO:0000281	mitotic cytokinesis	3
GO:0006164	purine nucleotide biosynthetic process	3
GO:0042158	lipoprotein biosynthetic process	5
GO:0051186	cofactor metabolic process	5
GO:1901565	organonitrogen compound catabolic process	5
GO:0051273	beta-glucan metabolic process	3
GO:0048655	anther wall tapetum morphogenesis	3
GO:0048442	sepal development	3
GO:0051817	modification of morphology or physiology of other organism involved in symbiotic interaction	5
GO:0046395	carboxylic acid catabolic process	5
GO:0016571	histone methylation	3
GO:0010927	cellular component assembly involved in morphogenesis	3
GO:0010393	galacturonan metabolic process	3
GO:0009310	amine catabolic process	5
GO:0044270	cellular nitrogen compound catabolic process	5
GO:0016441	posttranscriptional gene silencing	3
GO:0006396	RNA processing	3
GO:0019219	regulation of nucleobase-containing compound metabolic process	6
GO:0009966	regulation of signal transduction	3
GO:0006346	methylation-dependent chromatin silencing	1
GO:0010223	secondary shoot formation	1
GO:0031048	chromatin silencing by small RNA	1
GO:0006306	DNA methylation	1
GO:0042538	hyperosmotic salinity response	1
GO:0010063	positive regulation of trichoblast fate specification	1
GO:0010148	transpiration	1
GO:0031540	regulation of anthocyanin biosynthetic process	1
GO:0000303	response to superoxide	1
GO:0009808	lignin metabolic process	1
GO:0035304	regulation of protein dephosphorylation	1
GO:0034654	nucleobase-containing compound biosynthetic process	9
GO:0048281	inflorescence morphogenesis	1
GO:0009086	methionine biosynthetic process	1
GO:0030244	cellulose biosynthetic process	1
GO:0045490	pectin catabolic process	1
GO:0009560	embryo sac egg cell differentiation	1
GO:0007172	signal complex assembly	1
GO:0000394	RNA splicing, via endonucleolytic cleavage and ligation	1
GO:0006260	DNA replication	1
GO:2000605	positive regulation of secondary growth	1
GO:0009686	gibberellin biosynthetic process	1
GO:0042127	regulation of cell proliferation	1
GO:0002229	defense response to oomycetes	1
GO:2000027	regulation of organ morphogenesis	1
GO:0010071	root meristem specification	1
GO:0051302	regulation of cell division	1
GO:0010059	positive regulation of atrichoblast fate specification	1
GO:0051260	protein homooligomerization	1
GO:0010233	phloem transport	1
GO:0006486	protein glycosylation	1
GO:0019252	starch biosynthetic process	1
GO:0009624	response to nematode	1
GO:0009311	oligosaccharide metabolic process	4
GO:2000604	negative regulation of secondary growth	1
GO:0030155	regulation of cell adhesion	1
GO:0009734	auxin mediated signaling pathway	1
GO:0043414	macromolecule methylation	3
GO:0016569	covalent chromatin modification	3
GO:0009250	glucan biosynthetic process	2
GO:0080117	secondary growth	2
GO:0042440	pigment metabolic process	3
GO:0042592	homeostatic process	5
GO:0070589	cellular component macromolecule biosynthetic process	4
GO:0065009	regulation of molecular function	8
GO:0006259	DNA metabolic process	1
GO:0051253	negative regulation of RNA metabolic process	2
GO:2000113	negative regulation of cellular macromolecule biosynthetic process	2
GO:0055085	transmembrane transport	6
GO:0032879	regulation of localization	6
GO:0031399	regulation of protein modification process	3
GO:0010605	negative regulation of macromolecule metabolic process	4
GO:1901137	carbohydrate derivative biosynthetic process	4
GO:0031325	positive regulation of cellular metabolic process	5
GO:0050801	ion homeostasis	2
GO:0009735	response to cytokinin stimulus	2
GO:0006461	protein complex assembly	2
GO:0045860	positive regulation of protein kinase activity	2
GO:0051321	meiotic cell cycle	2
GO:0045597	positive regulation of cell differentiation	1
GO:0045604	regulation of epidermal cell differentiation	1
GO:0010627	regulation of intracellular protein kinase cascade	2
GO:0052386	cell wall thickening	2
GO:0042659	regulation of cell fate specification	1
GO:0055082	cellular chemical homeostasis	2
GO:0048528	post-embryonic root development	2
GO:2000067	regulation of root morphogenesis	1
GO:0071359	cellular response to dsRNA	2
GO:0048448	stamen morphogenesis	3
GO:0031667	response to nutrient levels	3
GO:0035821	modification of morphology or physiology of other organism	5
GO:0006163	purine nucleotide metabolic process	3
GO:0048467	gynoecium development	3
GO:0031668	cellular response to extracellular stimulus	3
GO:0042157	lipoprotein metabolic process	5
GO:0009187	cyclic nucleotide metabolic process	3
GO:0046390	ribose phosphate biosynthetic process	3
GO:0009165	nucleotide biosynthetic process	3
GO:0006479	protein methylation	3
GO:0044403	symbiosis, encompassing mutualism through parasitism	5
GO:0000278	mitotic cell cycle	3
GO:0009259	ribonucleotide metabolic process	3
GO:0048654	anther morphogenesis	3
GO:0051173	positive regulation of nitrogen compound metabolic process	3
GO:0000910	cytokinesis	3
GO:0072522	purine-containing compound biosynthetic process	3
GO:0009739	response to gibberellin stimulus	3
GO:0048464	flower calyx development	3
GO:0016570	histone modification	3
GO:0048658	anther wall tapetum development	3
GO:0050778	positive regulation of immune response	3
GO:0044106	cellular amine metabolic process	5
GO:0016054	organic acid catabolic process	5
GO:0010608	posttranscriptional regulation of gene expression	3
GO:0023051	regulation of signaling	3
GO:0051171	regulation of nitrogen compound metabolic process	6
GO:0010646	regulation of cell communication	3
GO:0006972	hyperosmotic response	1
GO:0010229	inflorescence development	1
GO:0009067	aspartate family amino acid biosynthetic process	1
GO:0009561	megagametogenesis	1
GO:0010346	shoot axis formation	1
GO:0010232	vascular transport	1
GO:0010058	regulation of atrichoblast fate specification	1
GO:0043413	macromolecule glycosylation	1
GO:0031537	regulation of anthocyanin metabolic process	1
GO:0010061	regulation of trichoblast fate specification	1
GO:0051259	protein oligomerization	1
GO:0009685	gibberellin metabolic process	1
GO:0000097	sulfur amino acid biosynthetic process	1
GO:0006833	water transport	1
GO:0032259	methylation	3
GO:0071365	cellular response to auxin stimulus	1
GO:0035303	regulation of dephosphorylation	1
GO:0006555	methionine metabolic process	1
GO:0016568	chromatin modification	3
GO:0007292	female gamete generation	1
GO:0006305	DNA alkylation	1
GO:0009101	glycoprotein biosynthetic process	1
GO:0001763	morphogenesis of a branching structure	1
GO:0044728	DNA methylation or demethylation	1
GO:0006470	protein dephosphorylation	1
GO:0045927	positive regulation of growth	1
GO:0007155	cell adhesion	1
GO:0043623	cellular protein complex assembly	1
GO:0008380	RNA splicing	1
GO:0016102	diterpenoid biosynthetic process	1
GO:0002239	response to oomycetes	1
GO:0051274	beta-glucan biosynthetic process	1
GO:0022412	cellular process involved in reproduction in multicellular organism	1
GO:0009651	response to salt stress	1
GO:0000302	response to reactive oxygen species	1
GO:0009698	phenylpropanoid metabolic process	1
GO:0045926	negative regulation of growth	1
GO:0080190	lateral growth	2
GO:0010558	negative regulation of macromolecule biosynthetic process	2
GO:0031327	negative regulation of cellular biosynthetic process	2
GO:0045934	negative regulation of nucleobase-containing compound metabolic process	2
GO:0019220	regulation of phosphate metabolic process	3
GO:0009892	negative regulation of metabolic process	4
GO:1901135	carbohydrate derivative metabolic process	4
GO:0032268	regulation of cellular protein metabolic process	3
GO:0001934	positive regulation of protein phosphorylation	2
GO:0033674	positive regulation of kinase activity	2
GO:0010453	regulation of cell fate commitment	1
GO:0065003	macromolecular complex assembly	2
GO:0071822	protein complex subunit organization	2
GO:0070271	protein complex biogenesis	2
GO:2000280	regulation of root development	1
GO:0030856	regulation of epithelial cell differentiation	1
GO:0019725	cellular homeostasis	2
GO:0045682	regulation of epidermis development	1
GO:0045859	regulation of protein kinase activity	2
GO:1901699	cellular response to nitrogen compound	2
GO:0043331	response to dsRNA	2
GO:0072521	purine-containing compound metabolic process	3
GO:0019693	ribose phosphate metabolic process	3
GO:1901293	nucleoside phosphate biosynthetic process	3
GO:0002684	positive regulation of immune system process	3
GO:0071496	cellular response to external stimulus	3
GO:0008213	protein alkylation	3
GO:0044419	interspecies interaction between organisms	5
GO:0044282	small molecule catabolic process	5
GO:0009991	response to extracellular stimulus	3
GO:0009117	nucleotide metabolic process	3
GO:0070085	glycosylation	1
GO:0006325	chromatin organization	3
GO:0010056	atrichoblast fate specification	1
GO:0034622	cellular macromolecular complex assembly	1
GO:0008652	cellular amino acid biosynthetic process	1
GO:0006970	response to osmotic stress	1
GO:0042044	fluid transport	1
GO:0019748	secondary metabolic process	1
GO:0010057	trichoblast fate specification	1
GO:0044272	sulfur compound biosynthetic process	1
GO:0016311	dephosphorylation	1
GO:0009100	glycoprotein metabolic process	1
GO:0009066	aspartate family amino acid metabolic process	1
GO:0006304	DNA modification	1
GO:0022610	biological adhesion	1
GO:0016114	terpenoid biosynthetic process	1
GO:0007276	gamete generation	1
GO:0000096	sulfur amino acid metabolic process	1
GO:0016101	diterpenoid metabolic process	1
GO:1901607	alpha-amino acid biosynthetic process	1
GO:0031324	negative regulation of cellular metabolic process	2
GO:0051172	negative regulation of nitrogen compound metabolic process	2
GO:0009890	negative regulation of biosynthetic process	2
GO:0051174	regulation of phosphorus metabolic process	3
GO:0051246	regulation of protein metabolic process	3
GO:0051347	positive regulation of transferase activity	2
GO:0022607	cellular component assembly	2
GO:0043933	macromolecular complex subunit organization	2
GO:0001932	regulation of protein phosphorylation	2
GO:0031401	positive regulation of protein modification process	2
GO:0043549	regulation of kinase activity	2
GO:0042327	positive regulation of phosphorylation	2
GO:0090407	organophosphate biosynthetic process	3
GO:0006753	nucleoside phosphate metabolic process	3
GO:0044712	single-organism catabolic process	5
GO:0008299	isoprenoid biosynthetic process	1
GO:0019953	sexual reproduction	1
GO:0006790	sulfur compound metabolic process	1
GO:0006721	terpenoid metabolic process	1
GO:0010055	atrichoblast differentiation	1
GO:0009957	epidermal cell fate specification	1
GO:0043085	positive regulation of catalytic activity	2
GO:0051338	regulation of transferase activity	2
GO:0032270	positive regulation of cellular protein metabolic process	2
GO:0042325	regulation of phosphorylation	2
GO:0045937	positive regulation of phosphate metabolic process	2
GO:0019637	organophosphate metabolic process	3
GO:0055086	nucleobase-containing small molecule metabolic process	3
GO:0006720	isoprenoid metabolic process	1
GO:0050790	regulation of catalytic activity	2
GO:0010562	positive regulation of phosphorus metabolic process	2
GO:0051247	positive regulation of protein metabolic process	2
GO:0044093	positive regulation of molecular function	2

## Sheet: B) Molecular functions 
Accession No	Function	No of genes
GO:0005524	ATP binding	220
GO:0004674	protein serine/threonine kinase activity	212
GO:0004672	protein kinase activity	241
GO:0016301	kinase activity	267
GO:0032550	purine ribonucleoside binding	221
GO:0032559	adenyl ribonucleotide binding	221
GO:0035639	purine ribonucleoside triphosphate binding	220
GO:0016773	phosphotransferase activity, alcohol group as acceptor	241
GO:1901265	nucleoside phosphate binding	232
GO:0016772	transferase activity, transferring phosphorus-containing groups	268
GO:0043168	anion binding	221
GO:0030554	adenyl nucleotide binding	221
GO:0032555	purine ribonucleotide binding	221
GO:0001883	purine nucleoside binding	221
GO:0032549	ribonucleoside binding	221
GO:0004713	protein tyrosine kinase activity	63
GO:0097159	organic cyclic compound binding	232
GO:1901363	heterocyclic compound binding	232
GO:0016740	transferase activity	268
GO:0005488	binding	233
GO:0043167	ion binding	221
GO:0032553	ribonucleotide binding	221
GO:0001882	nucleoside binding	221
GO:0017076	purine nucleotide binding	221
GO:0000166	nucleotide binding	232
GO:0003824	catalytic activity	268
GO:0036094	small molecule binding	232
GO:0097367	carbohydrate derivative binding	221
GO:0005515	protein binding	29
GO:0019199	transmembrane receptor protein kinase activity	14
GO:0033612	receptor serine/threonine kinase binding	10
GO:0004675	transmembrane receptor protein serine/threonine kinase activity	10
GO:0038023	signaling receptor activity	21
GO:0016491	oxidoreductase activity	13
GO:0004888	transmembrane signaling receptor activity	16
GO:0004871	signal transducer activity	27
GO:0001653	peptide receptor activity	7
GO:0005102	receptor binding	10
GO:0004872	receptor activity	21
GO:0016161	beta-amylase activity	5
GO:0032440	2-alkenal reductase [NAD(P)] activity	5
GO:0042802	identical protein binding	6
GO:0004702	receptor signaling protein serine/threonine kinase activity	6
GO:0060089	molecular transducer activity	27
GO:0046983	protein dimerization activity	4
GO:0046982	protein heterodimerization activity	4
GO:0016160	amylase activity	5
GO:0004383	guanylate cyclase activity	3
GO:0016628	oxidoreductase activity, acting on the CH-CH group of donors, NAD or NADP as acceptor	5
GO:0043621	protein self-association	3
GO:0005496	steroid binding	3
GO:0003700	sequence-specific DNA binding transcription factor activity	3
GO:0042803	protein homodimerization activity	3
GO:0005057	receptor signaling protein activity	6
GO:0003735	structural constituent of ribosome	2
GO:0004709	MAP kinase kinase kinase activity	2
GO:0016627	oxidoreductase activity, acting on the CH-CH group of donors	5
GO:0004553	hydrolase activity, hydrolyzing O-glycosyl compounds	5
GO:0008289	lipid binding	3
GO:0001071	nucleic acid binding transcription factor activity	3
GO:0016849	phosphorus-oxygen lyase activity	3
GO:0009975	cyclase activity	3
GO:0016787	hydrolase activity	6
GO:0005198	structural molecule activity	2
GO:0016829	lyase activity	3
GO:0016798	hydrolase activity, acting on glycosyl bonds	5
GO:0004707	MAP kinase activity	1
GO:0042277	peptide binding	1
GO:0043531	ADP binding	1
GO:0045431	flavonol synthase activity	1
GO:0016706	oxidoreductase activity, acting on paired donors, with incorporation or reduction of molecular oxygen, 2-oxoglutarate as one donor, and incorporation of one atom each of oxygen into both donors	1
GO:0033218	amide binding	1
GO:0051213	dioxygenase activity	1
GO:0016705	oxidoreductase activity, acting on paired donors, with incorporation or reduction of molecular oxygen	1

## Sheet: C) cell localization
Accession No	Location	No of genes
GO:0005886	plasma membrane	207
GO:0016020	membrane	251
GO:0016021	integral to membrane	170
GO:0071944	cell periphery	207
GO:0031224	intrinsic to membrane	170
GO:0044464	cell part	221
GO:0044425	membrane part	170
GO:0005623	cell	221
GO:0005576	extracellular region	40
GO:0009506	plasmodesma	29
GO:0043231	intracellular membrane-bounded organelle	52
GO:0044444	cytoplasmic part	51
GO:0009507	chloroplast	24
GO:0044424	intracellular part	60
GO:0005911	cell-cell junction	29
GO:0055044	symplast	29
GO:0043229	intracellular organelle	54
GO:0043227	membrane-bounded organelle	52
GO:0005737	cytoplasm	51
GO:0005634	nucleus	13
GO:0009536	plastid	24
GO:0009505	plant-type cell wall	12
GO:0005829	cytosol	13
GO:0005622	intracellular	60
GO:0030054	cell junction	29
GO:0043226	organelle	54
GO:0005618	cell wall	13
GO:0005768	endosome	6
GO:0043234	protein complex	6
GO:0030312	external encapsulating structure	16
GO:0009570	chloroplast stroma	5
GO:0005739	mitochondrion	5
GO:0032991	macromolecular complex	8
GO:0005773	vacuole	4
GO:0070825	micropyle	3
GO:0009532	plastid stroma	5
GO:0044434	chloroplast part	5
GO:0046658	anchored to plasma membrane	2
GO:0090406	pollen tube	2
GO:0022625	cytosolic large ribosomal subunit	2
GO:0044446	intracellular organelle part	8
GO:0044435	plastid part	5
GO:0044462	external encapsulating structure part	3
GO:0042600	chorion	3
GO:0044459	plasma membrane part	3
GO:0022626	cytosolic ribosome	2
GO:0031225	anchored to membrane	2
GO:0031226	intrinsic to plasma membrane	2
GO:0015934	large ribosomal subunit	2
GO:0042995	cell projection	2
GO:0044422	organelle part	8
GO:0016324	apical plasma membrane	1
GO:0005794	Golgi apparatus	1
GO:0005777	peroxisome	1
GO:0005774	vacuolar membrane	1
GO:0005783	endoplasmic reticulum	1
GO:0005840	ribosome	2
GO:0044445	cytosolic part	2
GO:0044391	ribosomal subunit	2
GO:0045177	apical part of cell	1
GO:0031090	organelle membrane	1
GO:0042579	microbody	1
GO:0044437	vacuolar part	1
GO:0043232	intracellular non-membrane-bounded organelle	2
GO:0030529	ribonucleoprotein complex	2
GO:0043228	non-membrane-bounded organelle	2
